# Supplementary material for: The Impact of Maternal Probiotics on Intestinal Vitamin D Receptor Expression in Early Life
Source: Biomolecules. 2023 May 16;13(5):847. doi: 10.3390/biom13050847 (PMC10216467; doi:10.3390/biom13050847)
Supplement: Supplementary file 1 [file biomolecules-13-00847-s001.zip]

Archive with 1 entries (1 files):
- biomolecules-2267827-supplementary.pdf
